# Supplementary material for: Mixed genetic background better recapitulates developmental and psychiatric phenotypes and heterogeneity than inbred C57BL/6J mice
Source: Sci Rep. 2025 Nov 7;15:39130. doi: 10.1038/s41598-025-26215-6 (PMC12595115; doi:10.1038/s41598-025-26215-6)
Supplement: Supplementary file 1 — Supplementary Material 1 [file 41598_2025_26215_MOESM1_ESM.xlsx]

## Sheet: TableS1_descr
var	background	sex	N	mean	sd
3ch_p2_cyM_timeSpent	B6	F	8	45.7013	18.365
3ch_p2_cyM_timeSpent	B6	M	11	47.8495	16.8524
3ch_p2_cyM_timeSpent	B6129	F	16	77.4076	26.7743
3ch_p2_cyM_timeSpent	B6129	M	25	90.7504	32.2924
3ch_p2_cyT_timeSpent	B6	F	8	19.0371	7.26649
3ch_p2_cyT_timeSpent	B6	M	11	18.3542	6.83373
3ch_p2_cyT_timeSpent	B6129	F	16	19.9026	9.26293
3ch_p2_cyT_timeSpent	B6129	M	25	21.0661	7.11989
3ch_p3_cyM_timeSpent	B6	F	8	20.1271	8.32942
3ch_p3_cyM_timeSpent	B6	M	11	19.7786	9.96844
3ch_p3_cyM_timeSpent	B6129	F	16	28.4691	19.5939
3ch_p3_cyM_timeSpent	B6129	M	25	31.3188	18.3348
3ch_p3_cyN_timeSpent	B6	F	8	41.7154	17.2779
3ch_p3_cyN_timeSpent	B6	M	11	40.6886	14.9711
3ch_p3_cyN_timeSpent	B6129	F	16	47.5619	16.424
3ch_p3_cyN_timeSpent	B6129	M	25	80.9162	39.0741
3ch_p4_cyMa_timeSpent	B6	F	4	23.1208	6.78191
3ch_p4_cyMa_timeSpent	B6	M	4	31.247	3.31272
3ch_p4_cyMa_timeSpent	B6129	F	4	32.1073	3.0715
3ch_p4_cyMa_timeSpent	B6129	M	14	54.3139	25.0012
3ch_p4_cyN_timeSpent	B6	F	4	11.9863	5.84195
3ch_p4_cyN_timeSpent	B6	M	4	23.614	9.31423
3ch_p4_cyN_timeSpent	B6129	F	4	29.3882	24.1072
3ch_p4_cyN_timeSpent	B6129	M	14	33.9626	23.9172
E+maze_anxietyIndex	B6	F	3	0.951147	0.029936
E+maze_anxietyIndex	B6	M	6	0.926786	0.0302596
E+maze_anxietyIndex	B6129	F	7	0.971877	0.0381574
E+maze_anxietyIndex	B6129	M	8	0.95967	0.0408958
E+maze_closedArm_timeSpent	B6	F	3	244.067	17.2181
E+maze_closedArm_timeSpent	B6	M	6	226.75	15.9046
E+maze_closedArm_timeSpent	B6129	F	7	279.586	21.4852
E+maze_closedArm_timeSpent	B6129	M	8	251.463	30.2568
E+maze_openedArm_timeSpent	B6	F	3	12.3667	7.44737
E+maze_openedArm_timeSpent	B6	M	6	17.7333	7.16929
E+maze_openedArm_timeSpent	B6129	F	7	8.18571	11.3613
E+maze_openedArm_timeSpent	B6129	M	8	9.8875	9.62948
NSF_latecyFeed	B6	F	7	515.372	80.6371
NSF_latecyFeed	B6	M	10	432.898	149.902
NSF_latecyFeed	B6129	F	11	240.136	158.421
NSF_latecyFeed	B6129	M	13	259.997	197.942
marble_moreThirdBuried	B6	F	6	16.6667	1.63299
marble_moreThirdBuried	B6	M	6	15.6667	1.21106
marble_moreThirdBuried	B6129	F	8	14.375	4.13824
marble_moreThirdBuried	B6129	M	10	14.6	3.02581
mateSI_noseContact_timeSpent	B6	F	4	10.767	4.20776
mateSI_noseContact_timeSpent	B6	M	4	10.9445	1.70132
mateSI_noseContact_timeSpent	B6129	F	4	13.2265	3.47371
mateSI_noseContact_timeSpent	B6129	M	4	14.837	2.47798
ms_digging_number	B6	F	13	48.8462	18.854
ms_digging_number	B6	M	19	59.3684	19.9143
ms_digging_number	B6129	F	21	44.381	18.6373
ms_digging_number	B6129	M	39	37.9744	17.6821
ms_digging_timeSpent	B6	F	13	133.226	38.8441
ms_digging_timeSpent	B6	M	19	178.075	67.3266
ms_digging_timeSpent	B6129	F	19	145.742	63.9568
ms_digging_timeSpent	B6129	M	35	130.21	50.9736
ms_headShakes	B6	F	13	2.76923	2.12736
ms_headShakes	B6	M	19	2.94737	2.17239
ms_headShakes	B6129	F	21	2.90476	1.7293
ms_headShakes	B6129	M	39	2.87179	1.36072
ms_selfGrooming_number	B6	F	13	2.07692	0.862316
ms_selfGrooming_number	B6	M	19	2.26316	1.408
ms_selfGrooming_number	B6129	F	21	2.47619	1.50396
ms_selfGrooming_number	B6129	M	39	3.07692	1.28523
ms_selfGrooming_timeSpent	B6	F	9	11.1639	5.92575
ms_selfGrooming_timeSpent	B6	M	15	12.8304	6.266
ms_selfGrooming_timeSpent	B6129	F	19	22.9069	16.9689
ms_selfGrooming_timeSpent	B6129	M	35	20.841	9.5875
novelObject_d1_discriminationIndex	B6	F	4	0.102526	0.613617
novelObject_d1_discriminationIndex	B6	M	4	-0.0711565	0.428743
novelObject_d1_discriminationIndex	B6129	F	4	-0.0269961	0.697378
novelObject_d1_discriminationIndex	B6129	M	4	-0.151396	0.230837
novelObject_d1_novelObject_timeSpent	B6	F	4	2.35	2.284
novelObject_d1_novelObject_timeSpent	B6	M	4	3.925	3.03795
novelObject_d1_novelObject_timeSpent	B6129	F	4	4.65	5.83581
novelObject_d1_novelObject_timeSpent	B6129	M	4	6.925	3.13196
novelObject_d1_oldObject_timeSpent	B6	F	4	4.775	6.41164
novelObject_d1_oldObject_timeSpent	B6	M	4	4.9	4.81179
novelObject_d1_oldObject_timeSpent	B6129	F	4	2.35	3.1607
novelObject_d1_oldObject_timeSpent	B6129	M	4	11.3	9.72591
openField_center_timeSpent	B6	F	7	74.5286	35.6658
openField_center_timeSpent	B6	M	10	79.77	28.4757
openField_center_timeSpent	B6129	F	11	65.2818	42.0332
openField_center_timeSpent	B6129	M	12	80.7417	57.5678
openField_distanceTraveled	B6	F	7	36.3147	8.73169
openField_distanceTraveled	B6	M	10	33.6217	6.38402
openField_distanceTraveled	B6129	F	11	31.6388	13.6835
openField_distanceTraveled	B6129	M	12	33.6588	11.176
socialMemory_trial1_noseContact_timeSpent	B6	F	5	25.0054	19.0558
socialMemory_trial1_noseContact_timeSpent	B6	M	8	43.4012	20.2606
socialMemory_trial1_noseContact_timeSpent	B6129	F	11	24.524	6.1966
socialMemory_trial1_noseContact_timeSpent	B6129	M	12	41.5493	23.7804
socialMemory_trial2_noseContact_timeSpent	B6	F	5	15.3358	13.8098
socialMemory_trial2_noseContact_timeSpent	B6	M	8	22.6349	11.6628
socialMemory_trial2_noseContact_timeSpent	B6129	F	11	20.2185	12.4665
socialMemory_trial2_noseContact_timeSpent	B6129	M	12	25.2402	12.0109
socialMemory_trial3_noseContact_timeSpent	B6	F	5	10.91	6.87602
socialMemory_trial3_noseContact_timeSpent	B6	M	8	18.2183	14.513
socialMemory_trial3_noseContact_timeSpent	B6129	F	11	13.8555	8.2612
socialMemory_trial3_noseContact_timeSpent	B6129	M	12	13.1941	7.80748
socialMemory_trial4_noseContact_timeSpent	B6	F	5	14.6186	9.32889
socialMemory_trial4_noseContact_timeSpent	B6	M	8	9.924	8.44481
socialMemory_trial4_noseContact_timeSpent	B6129	F	11	26.2542	13.7027
socialMemory_trial4_noseContact_timeSpent	B6129	M	12	23.0727	15.0321
socialOlfaction_O1T1_timeSpent	B6	F	5	4.9658	3.52949
socialOlfaction_O1T1_timeSpent	B6	M	8	3.13888	1.83602
socialOlfaction_O1T1_timeSpent	B6129	F	10	3.6574	2.3244
socialOlfaction_O1T1_timeSpent	B6129	M	10	4.4301	2.76449
socialOlfaction_O1T2_timeSpent	B6	F	5	4.2478	1.83425
socialOlfaction_O1T2_timeSpent	B6	M	8	4.06163	1.84831
socialOlfaction_O1T2_timeSpent	B6129	F	10	3.0251	3.03988
socialOlfaction_O1T2_timeSpent	B6129	M	10	2.5378	1.30664
socialOlfaction_O1T3_timeSpent	B6	F	5	2.967	1.01072
socialOlfaction_O1T3_timeSpent	B6	M	8	2.46425	2.24184
socialOlfaction_O1T3_timeSpent	B6129	F	10	0.7836	0.810567
socialOlfaction_O1T3_timeSpent	B6129	M	10	1.7276	1.99737
socialOlfaction_O2T1_timeSpent	B6	F	5	15.5712	5.01475
socialOlfaction_O2T1_timeSpent	B6	M	8	17.1839	7.06824
socialOlfaction_O2T1_timeSpent	B6129	F	10	23.1699	8.69506
socialOlfaction_O2T1_timeSpent	B6129	M	10	15.4559	6.74423
socialOlfaction_O2T2_timeSpent	B6	F	5	2.1608	1.26663
socialOlfaction_O2T2_timeSpent	B6	M	8	5.30013	3.73642
socialOlfaction_O2T2_timeSpent	B6129	F	10	4.4823	3.39724
socialOlfaction_O2T2_timeSpent	B6129	M	10	4.0234	2.21306
socialOlfaction_O2T3_timeSpent	B6	F	5	1.2954	1.50851
socialOlfaction_O2T3_timeSpent	B6	M	8	2.52075	1.08051
socialOlfaction_O2T3_timeSpent	B6129	F	10	1.2424	1.21643
socialOlfaction_O2T3_timeSpent	B6129	M	10	1.2962	1.22608
socialOlfaction_O3T1_timeSpent	B6	F	5	13.049	3.88705
socialOlfaction_O3T1_timeSpent	B6	M	8	23.836	12.6926
socialOlfaction_O3T1_timeSpent	B6129	F	10	8.5873	5.59475
socialOlfaction_O3T1_timeSpent	B6129	M	10	25.8356	17.9024
socialOlfaction_O3T2_timeSpent	B6	F	5	4.1616	2.47178
socialOlfaction_O3T2_timeSpent	B6	M	8	4.26363	3.75631
socialOlfaction_O3T2_timeSpent	B6129	F	10	1.6735	1.19955
socialOlfaction_O3T2_timeSpent	B6129	M	10	4.7249	5.92186
socialOlfaction_O3T3_timeSpent	B6	F	5	1.4062	0.815897
socialOlfaction_O3T3_timeSpent	B6	M	8	0.955875	1.24633
socialOlfaction_O3T3_timeSpent	B6129	F	10	1.134	1.38075
socialOlfaction_O3T3_timeSpent	B6129	M	10	2.6478	2.9423
spatialObject_discriminationIndex	B6	F	7	0.284491	0.352239
spatialObject_discriminationIndex	B6	M	8	0.121485	0.348959
spatialObject_discriminationIndex	B6129	F	11	-0.0385583	0.498594
spatialObject_discriminationIndex	B6129	M	12	0.115021	0.56232
spatialObject_oldObject_timeSpent	B6	F	7	12.8429	16.2818
spatialObject_oldObject_timeSpent	B6	M	8	10.3	11.2883
spatialObject_oldObject_timeSpent	B6129	F	11	15.5545	11.1368
spatialObject_oldObject_timeSpent	B6129	M	12	17	13.7902
spatialObject_spatialObject_timeSpent	B6	F	7	20.7857	23.0672
spatialObject_spatialObject_timeSpent	B6	M	8	15.9875	16.902
spatialObject_spatialObject_timeSpent	B6129	F	11	19.1909	14.4119
spatialObject_spatialObject_timeSpent	B6129	M	12	16.7583	10.1332
unfamiliarSI_noseContact_timeSpent	B6	F	12	33.7424	13.5954
unfamiliarSI_noseContact_timeSpent	B6	M	16	23.17	13.027
unfamiliarSI_noseContact_timeSpent	B6129	F	19	90.4763	59.0239
unfamiliarSI_noseContact_timeSpent	B6129	M	32	95.4899	50.578
yMaze_perAAR	B6	F	9	37.7955	17.0454
yMaze_perAAR	B6	M	14	37.1006	9.57958
yMaze_perAAR	B6129	F	16	35.6011	13.1807
yMaze_perAAR	B6129	M	30	31.5307	10.7041
yMaze_perSAR	B6	F	9	4.42415	4.25822
yMaze_perSAR	B6	M	14	7.46406	4.91765
yMaze_perSAR	B6129	F	16	3.32746	4.41142
yMaze_perSAR	B6129	M	30	6.73996	8.26811
yMaze_perSPA	B6	F	9	57.7804	14.6787
yMaze_perSPA	B6	M	14	55.4354	11.5005
yMaze_perSPA	B6129	F	16	61.0714	11.8412
yMaze_perSPA	B6129	M	30	61.7294	11.4115

## Sheet: TableS1_tests
background	var	group1	group2	n1	n2	test	df1	df2	statistic	p	p.adj	p.signif
NA	3ch_p2_cyM_timeSpent	B6	B6129	NA	NA	Levene's test	1	58	5.41409	0.0234886	NA	*
NA	3ch_p3_cyN_timeSpent	B6	B6129	NA	NA	Levene's test	1	58	5.70957	0.0201443	NA	*
NA	ms_headShakes	B6	B6129	NA	NA	Levene's test	1	90	6.48644	0.0125685	NA	*
NA	ms_selfGrooming_timeSpent	B6	B6129	NA	NA	Levene's test	1	76	5.68075	0.0196497	NA	*
NA	unfamiliarSI_noseContact_timeSpent	B6	B6129	NA	NA	Levene's test	1	77	20.3026	2.32186e-05	NA	****
B6129	3ch_p3_cyN_timeSpent	F	M	NA	NA	Levene's test	1	39	11.7401	0.00145462	NA	**
B6129	3ch_p4_cyMa_timeSpent	F	M	NA	NA	Levene's test	1	16	5.02208	0.0395624	NA	*
B6129	ms_selfGrooming_timeSpent	F	M	NA	NA	Levene's test	1	52	5.38305	0.024292	NA	*
B6129	socialMemory_trial1_noseContact_timeSpent	F	M	NA	NA	Levene's test	1	21	7.00819	0.0150665	NA	*
B6	socialOlfaction_O3T1_timeSpent	F	M	NA	NA	Levene's test	1	11	8.53152	0.0139156	NA	*
B6129	socialOlfaction_O3T2_timeSpent	F	M	NA	NA	Levene's test	1	18	4.93714	0.0393449	NA	*
NA	3ch_p4_cyMa_timeSpent	B6	B6129	8	18	Dunn's test	NA	NA	2.72222	NA	0.00648445	**
NA	3ch_p3_cyN_timeSpent	B6	B6129	19	41	Dunn's test	NA	NA	3.01143	NA	0.00260024	**
NA	3ch_p2_cyM_timeSpent	B6	B6129	19	41	Dunn's test	NA	NA	4.60051	NA	4.21467e-06	****
NA	NSF_latecyFeed	B6	B6129	17	24	Dunn's test	NA	NA	-3.50785	NA	0.000451744	***
NA	E+maze_closedArm_timeSpent	B6	B6129	9	15	Dunn's test	NA	NA	2.65347	NA	0.00796695	**
NA	ms_digging_number	B6	B6129	32	60	Dunn's test	NA	NA	-3.45634	NA	0.000547561	***
NA	ms_selfGrooming_timeSpent	B6	B6129	24	54	Dunn's test	NA	NA	3.39402	NA	0.000688737	***
NA	socialMemory_trial4_noseContact_timeSpent	B6	B6129	13	23	Dunn's test	NA	NA	2.68418	NA	0.00727078	**
NA	socialOlfaction_O1T3_timeSpent	B6	B6129	13	20	Dunn's test	NA	NA	-2.84818	NA	0.004397	**
NA	unfamiliarSI_noseContact_timeSpent	B6	B6129	28	51	Dunn's test	NA	NA	6.49787	NA	8.14671e-11	****
