# Supplementary material for: Mixed genetic background better recapitulates developmental and psychiatric phenotypes and heterogeneity than inbred C57BL/6J mice
Source: Sci Rep. 2025 Nov 7;15:39130. doi: 10.1038/s41598-025-26215-6 (PMC12595115; doi:10.1038/s41598-025-26215-6)
Supplement: Supplementary file 2 — Supplementary Material 2 [file 41598_2025_26215_MOESM2_ESM.xlsx]

## Sheet: TableS2_descr
background	sex	day	event	N	mean	sd
B6	F	1	Approach	3	303.867	21.8715
B6	F	1	Approach contact	3	25.3667	5.0362
B6	F	1	Approach rear	3	1.83333	0.602771
B6	F	1	Break contact	3	29.5667	7.64286
B6	F	1	Center Zone	3	88.7667	4.99633
B6	F	1	Contact	3	86.0667	8.95116
B6	F	1	Detection	3	599.367	0.568624
B6	F	1	FollowZone	3	0.866667	0.550757
B6	F	1	Get away	3	288.867	21.8308
B6	F	1	Huddling	3	21.5	2.93087
B6	F	1	Move in contact	3	47.3333	0.665833
B6	F	1	Move isolated	3	313.3	16.7821
B6	F	1	Oral-genital Contact	3	14.1	2.75136
B6	F	1	Oral-oral Contact	3	19.4667	2.24796
B6	F	1	Periphery Zone	3	511.167	4.90951
B6	F	1	SAP	3	3.46667	1.09697
B6	F	1	Social approach	3	59.4333	4.0501
B6	F	1	Social escape	3	49.4333	1.92959
B6	F	1	Stop	3	257.467	14.7453
B6	F	1	Stop in contact	3	42.7333	9.25221
B6	F	1	Stop isolated	3	219.4	7.11899
B6	F	3	Approach	3	386.7	133.853
B6	F	3	Approach contact	3	46.8667	21.2615
B6	F	3	Approach rear	3	6.43333	1.51438
B6	F	3	Break contact	3	55.3667	13.4508
B6	F	3	Center Zone	3	69.7	23.4
B6	F	3	Contact	3	191.333	18.3091
B6	F	3	Detection	3	584.967	12.8485
B6	F	3	FollowZone	3	1.66667	0.650641
B6	F	3	Get away	3	338.933	114.883
B6	F	3	Huddling	3	49.1333	8.10021
B6	F	3	Move in contact	3	92.7	6.89855
B6	F	3	Move isolated	3	238.233	24.9572
B6	F	3	Oral-genital Contact	3	30.8	3.37787
B6	F	3	Oral-oral Contact	3	29.6667	8.57574
B6	F	3	Periphery Zone	3	516.1	35.3989
B6	F	3	SAP	3	8.96667	4.82942
B6	F	3	Social approach	3	94.5667	18.5627
B6	F	3	Social escape	3	80.5	17.6307
B6	F	3	Stop	3	280.967	8.03264
B6	F	3	Stop in contact	3	105.667	11.8951
B6	F	3	Stop isolated	3	189.933	7.558
B6	M	1	Approach	6	307.5	23.1503
B6	M	1	Approach contact	6	23.25	8.7292
B6	M	1	Approach rear	6	3.1	1.90053
B6	M	1	Break contact	6	30.7167	10.8221
B6	M	1	Center Zone	6	69.4	13.5697
B6	M	1	Contact	6	80.9833	27.1279
B6	M	1	Detection	6	599.5	0.438178
B6	M	1	FollowZone	5	0.44	0.194936
B6	M	1	Get away	6	279.783	30.8515
B6	M	1	Huddling	6	17.3167	6.22396
B6	M	1	Move in contact	6	46.7833	15.8899
B6	M	1	Move isolated	6	297.3	18.5264
B6	M	1	Oral-genital Contact	6	10.95	5.26184
B6	M	1	Oral-oral Contact	6	12.65	3.36378
B6	M	1	Periphery Zone	6	530.4	13.2615
B6	M	1	SAP	6	3.06667	0.859457
B6	M	1	Social approach	6	54.85	11.7662
B6	M	1	Social escape	6	45.25	10.0667
B6	M	1	Stop	6	273.2	25.1751
B6	M	1	Stop in contact	6	37.55	13.8412
B6	M	1	Stop isolated	6	238.15	33.0694
B6	M	3	Approach	6	382.967	70.0995
B6	M	3	Approach contact	6	34.1667	11.5079
B6	M	3	Approach rear	6	9.58333	2.23107
B6	M	3	Break contact	6	37.0833	4.20686
B6	M	3	Center Zone	6	64.1333	40.5835
B6	M	3	Contact	6	155.217	17.8246
B6	M	3	Detection	6	517.283	190.468
B6	M	3	FollowZone	5	0.48	0.192354
B6	M	3	Get away	6	285.233	29.2741
B6	M	3	Huddling	6	34.9833	5.98512
B6	M	3	Move in contact	6	71.5	8.2348
B6	M	3	Move isolated	6	219.433	51.209
B6	M	3	Oral-genital Contact	6	26.3833	4.37558
B6	M	3	Oral-oral Contact	6	26.5833	5.30864
B6	M	3	Periphery Zone	6	528.567	45.5422
B6	M	3	SAP	6	8.91667	2.46205
B6	M	3	Social approach	6	80.1833	11.0376
B6	M	3	Social escape	6	58.3333	3.59981
B6	M	3	Stop	6	326.2	54.5488
B6	M	3	Stop in contact	6	90.6833	17.8199
B6	M	3	Stop isolated	6	244.1	42.6026
B6129	F	1	Approach	7	397.614	89.3894
B6129	F	1	Approach contact	7	30.2286	12.3287
B6129	F	1	Approach rear	7	4.24286	1.3227
B6129	F	1	Break contact	7	37.2143	16.8162
B6129	F	1	Center Zone	7	77.3143	31.5332
B6129	F	1	Contact	7	129.8	27.8796
B6129	F	1	Detection	7	599.029	0.760952
B6129	F	1	FollowZone	6	2.15	0.806846
B6129	F	1	Get away	7	333.157	92.9188
B6129	F	1	Huddling	7	30.7714	6.97799
B6129	F	1	Move in contact	7	65.4714	18.1055
B6129	F	1	Move isolated	7	242.571	28.4691
B6129	F	1	Oral-genital Contact	7	22.7571	4.23354
B6129	F	1	Oral-oral Contact	7	20.6286	3.48076
B6129	F	1	Periphery Zone	7	521.986	31.5995
B6129	F	1	SAP	7	6.81429	2.31404
B6129	F	1	Social approach	7	83.9714	21.1416
B6129	F	1	Social escape	7	68.2714	19.9523
B6129	F	1	Stop	7	312.786	38.2125
B6129	F	1	Stop in contact	7	68.7286	12.3911
B6129	F	1	Stop isolated	7	251.114	44.3336
B6129	F	3	Approach	7	353.186	90.5696
B6129	F	3	Approach contact	7	36.6714	5.87302
B6129	F	3	Approach rear	7	6.91429	3.11578
B6129	F	3	Break contact	7	42.9857	6.36041
B6129	F	3	Center Zone	7	71.6429	16.7913
B6129	F	3	Contact	7	175.486	38.1193
B6129	F	3	Detection	6	545.783	79.844
B6129	F	3	FollowZone	7	3.34286	2.47982
B6129	F	3	Get away	7	277.414	68.3045
B6129	F	3	Huddling	7	43.7143	7.19153
B6129	F	3	Move in contact	7	75.3143	19.8996
B6129	F	3	Move isolated	7	206.571	29.5097
B6129	F	3	Oral-genital Contact	7	36.2429	12.7716
B6129	F	3	Oral-oral Contact	7	28.9143	8.03957
B6129	F	3	Periphery Zone	7	516.214	18.7799
B6129	F	3	SAP	7	8.58571	1.89511
B6129	F	3	Social approach	7	91.1714	12.0711
B6129	F	3	Social escape	7	65.3429	12.1235
B6129	F	3	Stop	7	329.257	29.2047
B6129	F	3	Stop in contact	7	106.529	20.9358
B6129	F	3	Stop isolated	7	236.414	38.4847
B6129	M	1	Approach	4	141.425	30.0203
B6129	M	1	Approach contact	4	13.2	6.98188
B6129	M	1	Approach rear	3	2.03333	2.42143
B6129	M	1	Break contact	4	22.325	10.221
B6129	M	1	Center Zone	4	113.45	47.9038
B6129	M	1	Contact	4	71.45	38.3658
B6129	M	1	Detection	4	594.25	5.57763
B6129	M	1	FollowZone	2	1.15	0.212132
B6129	M	1	Get away	4	121.8	22.1932
B6129	M	1	Huddling	4	8.925	6.08132
B6129	M	1	Move in contact	4	38.375	27.5027
B6129	M	1	Move isolated	4	253.675	62.1294
B6129	M	1	Oral-genital Contact	4	10.575	9.72672
B6129	M	1	Oral-oral Contact	4	11.9	4.70956
B6129	M	1	Periphery Zone	4	481.325	44.5422
B6129	M	1	SAP	4	4.525	1.91377
B6129	M	1	Social approach	4	32.3	15.9985
B6129	M	1	Social escape	4	33.375	15.7807
B6129	M	1	Stop	4	317.7	76.0572
B6129	M	1	Stop in contact	4	35.95	13.9548
B6129	M	1	Stop isolated	4	282.65	83.1362
B6129	M	3	Approach	4	377.775	147.13
B6129	M	3	Approach contact	4	25.95	9.4285
B6129	M	3	Approach rear	4	9.525	3.97356
B6129	M	3	Break contact	4	40.05	16.482
B6129	M	3	Center Zone	4	55.275	24.028
B6129	M	3	Contact	4	197.95	56.4767
B6129	M	3	Detection	4	522.125	142.965
B6129	M	3	FollowZone	4	2.2	2.20151
B6129	M	3	Get away	4	284.05	97.1954
B6129	M	3	Huddling	4	46.925	15.9884
B6129	M	3	Move in contact	4	97.675	30.0235
B6129	M	3	Move isolated	4	162.9	41.0987
B6129	M	3	Oral-genital Contact	4	36.45	10.5352
B6129	M	3	Oral-oral Contact	4	32.575	14.0232
B6129	M	3	Periphery Zone	4	539.125	23.7018
B6129	M	3	SAP	4	11.3	2.98552
B6129	M	3	Social approach	4	89.4	29.1905
B6129	M	3	Social escape	4	68.225	19.8297
B6129	M	3	Stop	4	363.425	31.2122
B6129	M	3	Stop in contact	4	110.5	32.474
B6129	M	3	Stop isolated	4	263.45	27.6368

## Sheet: TableS2_tests
background	day	event	group1	group2	test	n1	n2	df1	df2	statistic	p	p.adj	p.signif
NA	1	Approach	B6	B6129	Levene's test	NA	NA	1	18	15.4642	0.000976196	NA	***
NA	1	Center Zone	B6	B6129	Levene's test	NA	NA	1	18	4.82139	0.0414567	NA	*
NA	1	Get away	B6	B6129	Levene's test	NA	NA	1	18	13.1578	0.00192625	NA	**
NA	1	Periphery Zone	B6	B6129	Levene's test	NA	NA	1	18	4.60174	0.0458324	NA	*
NA	1	SAP	B6	B6129	Levene's test	NA	NA	1	18	7.27814	0.0147202	NA	*
NA	1	Social approach	B6	B6129	Levene's test	NA	NA	1	18	7.63005	0.0128322	NA	*
NA	1	Social escape	B6	B6129	Levene's test	NA	NA	1	18	6.01196	0.024645	NA	*
B6	1	Contact	F	M	Levene's test	NA	NA	1	7	11.7445	0.0110297	NA	*
B6129	1	Detection	F	M	Levene's test	NA	NA	1	9	9.06875	0.0146816	NA	*
B6129	1	FollowZone	F	M	Levene's test	NA	NA	1	6	15.3451	0.00782641	NA	**
B6129	1	Get away	F	M	Levene's test	NA	NA	1	9	5.84814	0.0387189	NA	*
B6	1	Move in contact	F	M	Levene's test	NA	NA	1	7	14.4034	0.00675713	NA	**
B6	1	Social approach	F	M	Levene's test	NA	NA	1	7	9.27755	0.0186907	NA	*
B6129	3	Social approach	F	M	Levene's test	NA	NA	1	9	11.6171	0.00776938	NA	**
NA	1	FollowZone	B6	B6129	Dunn's test	8	8	NA	NA	2.90306	NA	0.00369538	**
NA	3	FollowZone	B6	B6129	Dunn's test	8	11	NA	NA	2.81116	NA	0.00493634	**
B6129	1	Huddling	F	M	Dunn's test	7	4	NA	NA	-2.64575	NA	0.00815097	**
B6	3	Huddling	F	M	Dunn's test	3	6	NA	NA	-2.33353	NA	0.0196202	*
B6	1	Oral-oral Contact	F	M	Dunn's test	3	6	NA	NA	-2.32379	NA	0.0201368	*
B6129	1	Oral-oral Contact	F	M	Dunn's test	7	4	NA	NA	-2.64575	NA	0.00815097	**
B6129	1	Social approach	F	M	Dunn's test	7	4	NA	NA	-2.64575	NA	0.00815097	**
