# Supplementary material for: Mixed genetic background better recapitulates developmental and psychiatric phenotypes and heterogeneity than inbred C57BL/6J mice
Source: Sci Rep. 2025 Nov 7;15:39130. doi: 10.1038/s41598-025-26215-6 (PMC12595115; doi:10.1038/s41598-025-26215-6)
Supplement: Supplementary file 3 — Supplementary Material 3 [file 41598_2025_26215_MOESM3_ESM.xlsx]

## Sheet: TableS3_descr
var	background	genotype	housing	sex	N	mean	sd
3ch_p2_cyM_timeSpent	B6	WT	grouped	F	6	54.7422	12.8706
3ch_p2_cyM_timeSpent	B6	WT	grouped	M	9	61.0907	38.1929
3ch_p2_cyM_timeSpent	B6	WT	isolated	F	6	55.2672	21.4467
3ch_p2_cyM_timeSpent	B6	WT	isolated	M	9	47.0624	25.9394
3ch_p2_cyM_timeSpent	B6129	WT	grouped	F	12	75.5858	24.5639
3ch_p2_cyM_timeSpent	B6129	WT	grouped	M	21	89.7236	30.606
3ch_p2_cyM_timeSpent	B6129	WT	isolated	F	12	81.3742	54.6368
3ch_p2_cyM_timeSpent	B6129	WT	isolated	M	12	116.615	46.9775
3ch_p2_cyT_timeSpent	B6	WT	grouped	F	6	23.7937	6.78024
3ch_p2_cyT_timeSpent	B6	WT	grouped	M	9	21.4337	9.38003
3ch_p2_cyT_timeSpent	B6	WT	isolated	F	6	27.7608	10.6491
3ch_p2_cyT_timeSpent	B6	WT	isolated	M	9	31.8149	11.4781
3ch_p2_cyT_timeSpent	B6129	WT	grouped	F	12	18.4101	7.93772
3ch_p2_cyT_timeSpent	B6129	WT	grouped	M	21	21.6288	7.31661
3ch_p2_cyT_timeSpent	B6129	WT	isolated	F	12	15.8753	15.3531
3ch_p2_cyT_timeSpent	B6129	WT	isolated	M	12	21.1947	13.7698
3ch_p3_cyM_timeSpent	B6	WT	grouped	F	4	20.8622	10.0796
3ch_p3_cyM_timeSpent	B6	WT	grouped	M	9	25.79	19.132
3ch_p3_cyM_timeSpent	B6	WT	isolated	F	6	18.3013	6.09706
3ch_p3_cyM_timeSpent	B6	WT	isolated	M	9	32.2559	10.5975
3ch_p3_cyM_timeSpent	B6129	WT	grouped	F	12	24.4612	14.5712
3ch_p3_cyM_timeSpent	B6129	WT	grouped	M	21	30.214	11.798
3ch_p3_cyM_timeSpent	B6129	WT	isolated	F	12	18.5435	10.6084
3ch_p3_cyM_timeSpent	B6129	WT	isolated	M	10	34.0189	22.37
3ch_p3_cyN_timeSpent	B6	WT	grouped	F	4	43.417	23.892
3ch_p3_cyN_timeSpent	B6	WT	grouped	M	9	47.4913	31.8703
3ch_p3_cyN_timeSpent	B6	WT	isolated	F	6	53.2227	17.3541
3ch_p3_cyN_timeSpent	B6	WT	isolated	M	9	66.4531	39.1364
3ch_p3_cyN_timeSpent	B6129	WT	grouped	F	12	46.4604	13.4587
3ch_p3_cyN_timeSpent	B6129	WT	grouped	M	21	84.4746	40.7958
3ch_p3_cyN_timeSpent	B6129	WT	isolated	F	12	64.6651	27.6928
3ch_p3_cyN_timeSpent	B6129	WT	isolated	M	10	88.8307	35.3973
3ch_p4_cyMa_timeSpent	B6129	WT	grouped	M	11	55.4468	22.2784
3ch_p4_cyN_timeSpent	B6129	WT	grouped	M	11	37.1779	26.1635
ms_digging_number	B6	WT	grouped	F	6	57.3333	19.6333
ms_digging_number	B6	WT	grouped	M	9	71.7778	21.522
ms_digging_number	B6	WT	isolated	F	7	44.8571	24.0169
ms_digging_number	B6	WT	isolated	M	11	64.9091	18.7588
ms_digging_number	B6129	WT	grouped	F	12	31.6667	10.6543
ms_digging_number	B6129	WT	grouped	M	27	33.7778	13.466
ms_digging_number	B6129	WT	isolated	F	13	41.9231	18.8921
ms_digging_number	B6129	WT	isolated	M	13	31.0769	12.9644
ms_digging_timeSpent	B6	WT	grouped	F	6	128.274	38.7378
ms_digging_timeSpent	B6	WT	grouped	M	9	208.251	77.8034
ms_digging_timeSpent	B6	WT	isolated	F	7	88.9161	60.1104
ms_digging_timeSpent	B6	WT	isolated	M	11	170.495	57.8198
ms_digging_timeSpent	B6129	WT	grouped	F	10	103.413	48.952
ms_digging_timeSpent	B6129	WT	grouped	M	23	125.004	46.8045
ms_digging_timeSpent	B6129	WT	isolated	F	11	115.765	76.6755
ms_digging_timeSpent	B6129	WT	isolated	M	9	69.003	24.8404
ms_headShakes	B6	WT	grouped	F	6	4.5	1.76068
ms_headShakes	B6	WT	grouped	M	9	4.22222	2.33333
ms_headShakes	B6	WT	isolated	F	7	6.14286	2.85357
ms_headShakes	B6	WT	isolated	M	11	5	3.03315
ms_headShakes	B6129	WT	grouped	F	12	3.16667	1.64225
ms_headShakes	B6129	WT	grouped	M	27	3.03704	1.28547
ms_headShakes	B6129	WT	isolated	F	13	1.92308	1.25576
ms_headShakes	B6129	WT	isolated	M	13	3.30769	1.97419
ms_selfGrooming_number	B6	WT	grouped	F	6	2.33333	0.816497
ms_selfGrooming_number	B6	WT	grouped	M	9	2.11111	1.53659
ms_selfGrooming_number	B6	WT	isolated	F	7	3.42857	3.25869
ms_selfGrooming_number	B6	WT	isolated	M	11	2.18182	0.98165
ms_selfGrooming_number	B6129	WT	grouped	F	12	3.16667	1.58592
ms_selfGrooming_number	B6129	WT	grouped	M	27	3.14815	1.37851
ms_selfGrooming_number	B6129	WT	isolated	F	13	1.69231	1.79743
ms_selfGrooming_number	B6129	WT	isolated	M	13	2.61538	1.66024
ms_selfGrooming_timeSpent	B6	WT	grouped	F	2	7.7475	1.41916
ms_selfGrooming_timeSpent	B6	WT	grouped	M	5	13.9048	5.87489
ms_selfGrooming_timeSpent	B6	WT	isolated	F	2	5.4975	7.77464
ms_selfGrooming_timeSpent	B6	WT	isolated	M	5	9.9776	3.477
ms_selfGrooming_timeSpent	B6129	WT	grouped	F	10	43.5955	30.1101
ms_selfGrooming_timeSpent	B6129	WT	grouped	M	23	20.3724	8.44978
ms_selfGrooming_timeSpent	B6129	WT	isolated	F	11	23.5259	20.9412
ms_selfGrooming_timeSpent	B6129	WT	isolated	M	9	18.9222	19.04
unfamiliarSI_noseContact_timeSpent	B6	WT	grouped	F	8	33.802	14.5916
unfamiliarSI_noseContact_timeSpent	B6	WT	grouped	M	12	18.5783	8.69641
unfamiliarSI_noseContact_timeSpent	B6	WT	isolated	F	8	89.9291	27.0604
unfamiliarSI_noseContact_timeSpent	B6	WT	isolated	M	12	47.4842	23.0116
unfamiliarSI_noseContact_timeSpent	B6129	WT	grouped	F	15	99.5053	63.6489
unfamiliarSI_noseContact_timeSpent	B6129	WT	grouped	M	28	99.7196	52.1461
unfamiliarSI_noseContact_timeSpent	B6129	WT	isolated	F	17	136.953	98.3632
unfamiliarSI_noseContact_timeSpent	B6129	WT	isolated	M	16	130.278	61.6988
yMaze_perAAR	B6	WT	grouped	F	6	46.0074	8.71353
yMaze_perAAR	B6	WT	grouped	M	10	41.8404	5.59132
yMaze_perAAR	B6	WT	isolated	F	6	42.2472	4.40903
yMaze_perAAR	B6	WT	isolated	M	9	39.6738	5.81778
yMaze_perAAR	B6129	WT	grouped	F	12	35.975	14.0481
yMaze_perAAR	B6129	WT	grouped	M	27	30.6368	11.3661
yMaze_perAAR	B6129	WT	isolated	F	9	33.5259	12.1818
yMaze_perAAR	B6129	WT	isolated	M	9	30.6904	13.28
yMaze_perSAR	B6	WT	grouped	F	6	4.41401	2.30387
yMaze_perSAR	B6	WT	grouped	M	10	9.02111	4.45355
yMaze_perSAR	B6	WT	isolated	F	6	8.28495	4.04439
yMaze_perSAR	B6	WT	isolated	M	9	5.43505	5.8255
yMaze_perSAR	B6129	WT	grouped	F	12	3.6488	4.87982
yMaze_perSAR	B6129	WT	grouped	M	27	10.4507	17.0654
yMaze_perSAR	B6129	WT	isolated	F	9	2.69386	4.77704
yMaze_perSAR	B6129	WT	isolated	M	9	4.90205	4.82154
yMaze_perSPA	B6	WT	grouped	F	6	49.5786	6.83168
yMaze_perSPA	B6	WT	grouped	M	10	49.1385	4.87022
yMaze_perSPA	B6	WT	isolated	F	6	49.4679	6.70487
yMaze_perSPA	B6	WT	isolated	M	9	54.8912	5.41549
yMaze_perSPA	B6129	WT	grouped	F	12	60.3762	12.2544
yMaze_perSPA	B6129	WT	grouped	M	27	58.9125	16.6371
yMaze_perSPA	B6129	WT	isolated	F	9	63.7803	10.7439
yMaze_perSPA	B6129	WT	isolated	M	9	64.4076	12.4089

## Sheet: TableS3_tests
background	housing	var	group1	group2	test	n1	n2	df1	df2	statistic	p	p.adj	p.adj.signif
B6129	NA	3ch_p2_cyM_timeSpent	grouped	isolated	Levene's test	NA	NA	1	55	4.99395	0.0295182	NA	*
B6129	NA	ms_digging_number	grouped	isolated	Levene's test	NA	NA	1	63	4.14618	0.0459376	NA	*
B6	NA	unfamiliarSI_noseContact_timeSpent	grouped	isolated	Levene's test	NA	NA	1	38	9.85878	0.00326515	NA	**
B6129	NA	unfamiliarSI_noseContact_timeSpent	grouped	isolated	Levene's test	NA	NA	1	74	5.55366	0.0210906	NA	*
NA	isolated	3ch_p2_cyM_timeSpent	B6	B6129	Levene's test	NA	NA	1	37	5.38043	0.0259883	NA	*
NA	grouped	ms_digging_number	B6	B6129	Levene's test	NA	NA	1	52	4.05892	0.0491234	NA	*
NA	grouped	ms_digging_timeSpent	B6	B6129	Levene's test	NA	NA	1	46	6.5965	0.0135298	NA	*
NA	isolated	ms_headShakes	B6	B6129	Levene's test	NA	NA	1	42	5.96017	0.0189272	NA	*
NA	isolated	ms_selfGrooming_timeSpent	B6	B6129	Levene's test	NA	NA	1	25	4.54934	0.0429323	NA	*
NA	grouped	unfamiliarSI_noseContact_timeSpent	B6	B6129	Levene's test	NA	NA	1	61	22.3049	1.40779e-05	NA	****
NA	isolated	unfamiliarSI_noseContact_timeSpent	B6	B6129	Levene's test	NA	NA	1	51	15.7469	0.000227113	NA	***
NA	isolated	yMaze_perAAR	B6	B6129	Levene's test	NA	NA	1	31	4.23678	0.0480466	NA	*
NA	grouped	yMaze_perSPA	B6	B6129	Levene's test	NA	NA	1	53	5.3734	0.0243369	NA	*
B6	NA	unfamiliarSI_noseContact_timeSpent	grouped	isolated	Dunn's test	20	20	NA	NA	4.13866	NA	3.49335e-05	****
B6129	NA	ms_selfGrooming_number	grouped	isolated	Dunn's test	39	26	NA	NA	-2.97434	NA	0.00293617	**
NA	grouped	3ch_p2_cyM_timeSpent	B6	B6129	Dunn's test	15	33	NA	NA	3.14736	NA	0.00164752	**
NA	grouped	3ch_p3_cyN_timeSpent	B6	B6129	Dunn's test	13	33	NA	NA	2.47624	NA	0.0132775	*
NA	grouped	ms_digging_number	B6	B6129	Dunn's test	15	39	NA	NA	-4.44451	NA	8.80911e-06	****
NA	grouped	ms_digging_timeSpent	B6	B6129	Dunn's test	15	33	NA	NA	-2.61353	NA	0.00896116	**
NA	grouped	ms_headShakes	B6	B6129	Dunn's test	15	39	NA	NA	-2.17307	NA	0.029775	*
NA	grouped	ms_selfGrooming_number	B6	B6129	Dunn's test	15	39	NA	NA	2.29045	NA	0.0219954	*
NA	grouped	ms_selfGrooming_timeSpent	B6	B6129	Dunn's test	7	33	NA	NA	2.68745	NA	0.00720009	**
NA	grouped	unfamiliarSI_noseContact_timeSpent	B6	B6129	Dunn's test	20	43	NA	NA	5.77335	NA	7.77091e-09	****
NA	grouped	yMaze_perAAR	B6	B6129	Dunn's test	16	39	NA	NA	-3.47548	NA	0.000509933	***
NA	grouped	yMaze_perSPA	B6	B6129	Dunn's test	16	39	NA	NA	3.38439	NA	0.000713359	***
NA	isolated	3ch_p2_cyM_timeSpent	B6	B6129	Dunn's test	15	24	NA	NA	3.43523	NA	0.000592042	***
NA	isolated	3ch_p2_cyT_timeSpent	B6	B6129	Dunn's test	15	24	NA	NA	-3.00222	NA	0.00268017	**
NA	isolated	ms_digging_number	B6	B6129	Dunn's test	18	26	NA	NA	-2.79442	NA	0.00519923	**
NA	isolated	ms_digging_timeSpent	B6	B6129	Dunn's test	18	20	NA	NA	-2.25112	NA	0.0243782	*
NA	isolated	ms_headShakes	B6	B6129	Dunn's test	18	26	NA	NA	-3.33965	NA	0.000838832	***
NA	isolated	unfamiliarSI_noseContact_timeSpent	B6	B6129	Dunn's test	20	33	NA	NA	3.0827	NA	0.00205133	**
NA	isolated	yMaze_perAAR	B6	B6129	Dunn's test	15	18	NA	NA	-2.42239	NA	0.0154188	*
NA	isolated	yMaze_perSPA	B6	B6129	Dunn's test	15	18	NA	NA	3.27231	NA	0.00106673	**
